# Supplementary material for: Deleterious ZNRF3 germline variants cause neurodevelopmental disorders with mirror brain phenotypes via domain-specific effects on Wnt/β-catenin signaling
Source: Am J Hum Genet. 2024 Aug 20;111(9):1994–2011. doi: 10.1016/j.ajhg.2024.07.016 (PMC11393693; doi:10.1016/j.ajhg.2024.07.016)
Supplement: Table S1. Summary of ZNRF3 variants and clinical findings [file mmc1.xlsx]

## Sheet: Sheet1
Table S1: Detailed summary of ZNRF3 variants and clinical findings
Affected individual	I-1	I-2	I-3	I-4	I-5	I-6	I-7	I-8	I-9	I-10, 11	I-12
GRCh37(chr22), NC_000022.10	g.29383074T>C	g.29439321C>T	g.29442837G>A	g.29046858G>A	g.29444384G>A	g.29048432G>A	g.29444429C>G	g.29444464C>T	g.29279944del	g.29372237_29394246del	g.29445200del
NM_001206998.2	c.311T>C	c.536C>T	c.878G>A	c.887G>A	c.920G>A	c.956G>A	c.965C>G	c.1000C>T	c.190del	c.301-10827_426+11057del	c.1031del
NP_001193927.1	p.(Leu104Pro)	p.(Pro179Leu)	p.(Cys293Tyr)	p.(Cys296Tyr)	p.(Arg307Gln)	p.(Cys319Tyr)	p.(Pro322Arg)	p.(Arg334Trp)	p.(Val64Cysfs*58)	p.(Met101_Lys142del)	p.(Pro344Glnfs*19)
ClinVar accession number	SCV005050154	SCV005050155	SCV005050156	SCV005050157	SCV005050158	SCV005050159	SCV005050160	SCV005050161	SCV005050162	SCV005050163	SCV005050164
Variant type	missense	missense	missense	missense	missense	missense	missense	missense	frameshift	a ~22 Kb deletion (including exon 2)	frameshift
Zygosity, inheritance	het. de novo	het. de novo	het. de novo	het. de novo	het. de novo	het. de novo	het. de novo	het. de novo	het. de novo	het. de novo, het. Inherited (father and son, respectively; both affected)	het. de novo
gnomAD v4.0.0	unreported	unreported	unreported	unreported	unreported	unreported	unreported	unreported	unreported	unreported	unreported
AlphaMissense scores	0.9985	0.9981	0.9998	0.9996	0.9764	0.999	0.9314	0.9535	n/a	n/a	n/a
Age at last visit (y, m)	5y	13y1m	13y10m	19y	1y5m	7y5m	12y	3y	newborn, 3m	35y, 2y9m	1y
Sex	female	female	male	male	male	female	female	male	female	male, male	male
Gestational age (weeks)	40	n/a	38	40	n/a	37	39	26	preterm, 29+3	n/a, 39	n/a
Birth HC (cm); SDS	32.5; -1.85	n/a	n/a	39.5; 2.2	n/a	37.5; 2.57	n/a	n/a	31.5; 2.14	n/a, 33; -1.5	n/a
Birth weight (g); SDS	2920; -1.31	n/a	4100; 1.81	4940; 2.8	n/a	3430; 1.04	n/a	630; -1.34	1820; 2.08	3400; 0.2, 3300; 0.02	n/a
Birth length (cm); SDS	47; -2.14	n/a	n/a	54; 0.65	n/a	50; 0.21	n/a	n/a	42.5; 1.29	51; 0.41, 50; 0.21	n/a
Latest HC (cm); SDS	45.7; -4.33	57; 2.21	62.5; 5.42	63; 4	n/a	61 (4y7m); 6.64	56; 1.87	45; -4.53	36; -3.65	n/a, n/a	n/a
Latest weight (kg); SDS	13.6; -1.89	41; -0.55	46.2; 0.06	83; 0.87	n/a	34.1 (7y5m); 2.15	35; -0.89	12.45; -1.17	3.38; -4.29	n/a, 11.55; -2	n/a
Latest height (cm); SDS	104.1; -0.8	156; -0.08	156.3; 0.03	n/a	n/a	126.9 (7y5m); 0.66	138; -1.93	86; -2.72	50; -4.66	159; -3, 83; -3.6	n/a
Brain phenotype	microcephaly	macrocephaly	macrocephaly	macrocephaly with megalencephaly, periventricular heterotopia and polymicrogyria in MRI	macrocephaly, ventriculomegaly	extreme macrocephaly; Chiari malformation with hydrocephalus (underwent a intradural Chiari decompression)	borderline macrocephaly	microcephaly assumably caused by prenatal teratogens	intraventricular hemorrhage	no	no
Intellectual disability	n/a	moderate intellectual disability	no	no	n/a	learning difficulty	moderate intellectual disability	n/a	n/a	no	no
Developmental delay	mild speech delay	speech delay	speech delay	speech delay (first words at 3y)	motor delay	speech delay	unable to speak	profound developmental delay, speech delay	n/a	no	no
Hypotonia	no	no	no	no	yes	no	yes	n/a	yes	no	no
Seizures	no	no	no	focal epilepsy	n/a	no	Lennox-Gastaut syndrome	hypoglycemia seizures in early infancy	no	no	no
Motor problems	no	no	no	no	paroxysmal movements	no	gait disturbance, unable to walk	toe walk	no	no	no
Heart problems	coarctation of the aorta, hypoplastic aortic arch, bicuspid aortic valve, VSD, ASD, persistent left superior vena cava	no	no	no heart defect, RBBB in ECG	n/a	VSD that closed	no heart problems reported	n/a	atrial ventricular defect, patent ductus arteriosus that has closed with ibuprofen	father: slight cardiac ectasia from 5m to 5y, son: ASD	no
Other findings / Remarks	ectodermal dysplasia (nail hypoplasia, lacrimal duct obstruction, oligodontia), hyperopia	no	sandal gap	cafe-au-lait spot, anxiety, sensorineural (left) hearing impairment	n/a	choanal atresia	kyphosis, abnormal behaviors, sleep disturbances, strabismus, recurrent infections	Mother had a heavy recreational drug user during early pregnancy: heroin, cannabis, cocaine. Once realised she was pregnant, reduced drug use and only smoked cannabis. Minimal alcohol ingestion.	in ICU since birth, bilateral choanal atresia, severe intraventricular hemorrhage, fungal infection	father: adrenal insufficiency; no neurodevelopmental findings, recurrent infections, low serum-carnitine that normalized spontaneously at 5y, son: adrenal insufficiency, no neurodevelopmental findings, hypertension at birth	nephrotic syndrome, recurrent infections
ASD, atrial septal defect; cm, centimeter; ECG, electrocardiogram; g, gram; HC, Head circumference; het., heterozygous; kg, kilogram; m, months; n/a, not applicable; SDS, standard deviation scores; VSD, ventricular septal defect; y, years
