# Supplementary material for: Deleterious ZNRF3 germline variants cause neurodevelopmental disorders with mirror brain phenotypes via domain-specific effects on Wnt/β-catenin signaling
Source: Am J Hum Genet. 2024 Aug 20;111(9):1994–2011. doi: 10.1016/j.ajhg.2024.07.016 (PMC11393693; doi:10.1016/j.ajhg.2024.07.016)
Supplement: Table S2. Summary of genes in the Wnt signaling pathway [file mmc2.xlsx]

## Sheet: Sheet1
Table S2: Summary of genes in the Wnt signaling pathway
Approved_symbol	Name	GO_Biological_Process_Wnt_signaling_pathway	GO_Biological_Process_canonical_Wnt_signaling_pathway	GO_Biological_Process_negative_regulation_of_canonical_Wnt_signaling_pathway	OMIM_synopsis_Microcephaly	OMIM_synopsis_Macrocephaly
AMER1	APC membrane recruitment protein 1	AMER1		AMER1		AMER1
AMER2	APC membrane recruitment protein 2	AMER2		AMER2
AMER3	APC membrane recruitment protein 3	AMER3
AMOTL1	angiomotin like 1	AMOTL1
AMOTL2	angiomotin like 2	AMOTL2
APC	APC regulator of WNT signaling pathway	APC	APC	APC
APC2	APC regulator of WNT signaling pathway 2	APC2		APC2		APC2
APCDD1	APC down-regulated 1	APCDD1
ARL6	ADP ribosylation factor like GTPase 6	ARL6
AXIN1	axin 1	AXIN1	AXIN1	AXIN1		AXIN1
AXIN2	axin 2	AXIN2		AXIN2
BCL9	BCL9 transcription coactivator	BCL9	BCL9
BCL9L	BCL9 like	BCL9L	BCL9L
BRD7	bromodomain containing 7	BRD7
BTRC	beta-transducin repeat containing E3 ubiquitin protein ligase	BTRC
CALCOCO1	calcium binding and coiled-coil domain 1	CALCOCO1
CCDC88C	coiled-coil domain containing 88C	CCDC88C
CCN4	cellular communication network factor 4	CCN4
CCND1	cyclin D1	CCND1	CCND1
CCNE1	cyclin E1	CCNE1
CCNY	cyclin Y	CCNY
CD24	CD24 molecule	CD24
CD44	CD44 molecule (IN blood group)	CD44
CDC42	cell division cycle 42	CDC42	CDC42		CDC42
CDC73	cell division cycle 73	CDC73
CDH3	cadherin 3	CDH3	CDH3
CDK14	cyclin dependent kinase 14	CDK14
CELA1	chymotrypsin like elastase 1	CELA1
CELSR1	cadherin EGF LAG seven-pass G-type receptor 1	CELSR1
CELSR2	cadherin EGF LAG seven-pass G-type receptor 2	CELSR2
CHD8	chromodomain helicase DNA binding protein 8	CHD8	CHD8	CHD8		CHD8
CPE	carboxypeptidase E	CPE				CPE
CPZ	carboxypeptidase Z	CPZ
CRIPTO	cripto, EGF-CFC family member	CRIPTO	CRIPTO
CSNK1A1	casein kinase 1 alpha 1	CSNK1A1
CSNK1A1L	casein kinase 1 alpha 1 like	CSNK1A1L
CSNK1D	casein kinase 1 delta	CSNK1D
CSNK1G1	casein kinase 1 gamma 1	CSNK1G1
CSNK1G2	casein kinase 1 gamma 2	CSNK1G2
CSNK1G3	casein kinase 1 gamma 3	CSNK1G3
CSNK2A1	casein kinase 2 alpha 1	CSNK2A1			CSNK2A1
CSNK2A2	casein kinase 2 alpha 2	CSNK2A2
CSNK2B	casein kinase 2 beta	CSNK2B
CTHRC1	collagen triple helix repeat containing 1	CTHRC1		CTHRC1
CTNNB1	catenin beta 1	CTNNB1	CTNNB1		CTNNB1
CTNNBIP1	catenin beta interacting protein 1	CTNNBIP1
CTNND1	catenin delta 1	CTNND1		CTNND1
CTR9	CTR9 homolog, Paf1/RNA polymerase II complex component	CTR9
CUL3	cullin 3	CUL3		CUL3	CUL3
CYLD	CYLD lysine 63 deubiquitinase	CYLD		CYLD
DAB2	DAB adaptor protein 2	DAB2		DAB2
DACT1	dishevelled binding antagonist of beta catenin 1	DACT1		DACT1
DACT3	dishevelled binding antagonist of beta catenin 3	DACT3		DACT3
DDB1	damage specific DNA binding protein 1	DDB1
DDIT3	DNA damage inducible transcript 3	DDIT3		DDIT3
DISC1	DISC1 scaffold protein	DISC1	DISC1
DIXDC1	DIX domain containing 1	DIXDC1
DKK1	dickkopf WNT signaling pathway inhibitor 1	DKK1		DKK1
DKK2	dickkopf WNT signaling pathway inhibitor 2	DKK2		DKK2
DKK3	dickkopf WNT signaling pathway inhibitor 3	DKK3		DKK3
DKK4	dickkopf WNT signaling pathway inhibitor 4	DKK4
DRAXIN	dorsal inhibitory axon guidance protein	DRAXIN		DRAXIN
DRD2	dopamine receptor D2	DRD2
DVL1	dishevelled segment polarity protein 1	DVL1	DVL1	DVL1		DVL1
DVL2	dishevelled segment polarity protein 2	DVL2	DVL2	DVL2
DVL3	dishevelled segment polarity protein 3	DVL3	DVL3	DVL3		DVL3
ETV2	ETS variant transcription factor 2	ETV2
FBXW11	F-box and WD repeat domain containing 11	FBXW11				FBXW11
FBXW4	F-box and WD repeat domain containing 4	FBXW4
FERMT2	FERM domain containing kindlin 2	FERMT2
FGF8	fibroblast growth factor 8	FGF8	FGF8
FRAT1	FRAT regulator of WNT signaling pathway 1	FRAT1
FRAT2	FRAT regulator of WNT signaling pathway 2	FRAT2
FRZB	frizzled related protein	FRZB		FRZB
FZD1	frizzled class receptor 1	FZD1	FZD1	FZD1
FZD10	frizzled class receptor 10	FZD10	FZD10
FZD2	frizzled class receptor 2	FZD2	FZD2
FZD3	frizzled class receptor 3	FZD3	FZD3
FZD4	frizzled class receptor 4	FZD4	FZD4
FZD5	frizzled class receptor 5	FZD5	FZD5
FZD6	frizzled class receptor 6	FZD6		FZD6
FZD7	frizzled class receptor 7	FZD7	FZD7
FZD8	frizzled class receptor 8	FZD8	FZD8
FZD9	frizzled class receptor 9	FZD9	FZD9
GATA3	GATA binding protein 3	GATA3	GATA3
GATA4	GATA binding protein 4	GATA4	GATA4
GRHL3	grainyhead like transcription factor 3	GRHL3
GRK5	G protein-coupled receptor kinase 5	GRK5
GRK6	G protein-coupled receptor kinase 6	GRK6
GSK3A	glycogen synthase kinase 3 alpha	GSK3A		GSK3A
GSK3B	glycogen synthase kinase 3 beta	GSK3B	GSK3B	GSK3B
HBP1	HMG-box transcription factor 1	HBP1
HHEX	hematopoietically expressed homeobox	HHEX
HIC1	HIC ZBTB transcriptional repressor 1	HIC1
HMGXB4	HMG-box containing 4	HMGXB4
HOXB9	homeobox B9	HOXB9	HOXB9
INVS	inversin	INVS		INVS
KDM6A	lysine demethylase 6A	KDM6A	KDM6A
KLHL12	kelch like family member 12	KLHL12		KLHL12
KREMEN1	kringle containing transmembrane protein 1	KREMEN1
KREMEN2	kringle containing transmembrane protein 2	KREMEN2		KREMEN2
LDB1	LIM domain binding 1	LDB1
LEF1	lymphoid enhancer binding factor 1	LEF1	LEF1	LEF1
LEO1	LEO1 homolog, Paf1/RNA polymerase II complex component	LEO1
LGR4	leucine rich repeat containing G protein-coupled receptor 4	LGR4	LGR4
LGR6	leucine rich repeat containing G protein-coupled receptor 6	LGR6
LRP4	LDL receptor related protein 4	LRP4		LRP4
LRP5	LDL receptor related protein 5	LRP5	LRP5		LRP5
LRP5L	LDL receptor related protein 5 like (pseudogene)	LRP5L	LRP5L
LRP6	LDL receptor related protein 6	LRP6	LRP6	LRP6
LRRFIP2	LRR binding FLII interacting protein 2	LRRFIP2
LZTS2	leucine zipper tumor suppressor 2	LZTS2		LZTS2
MACF1	microtubule actin crosslinking factor 1	MACF1			MACF1
MAGI2	membrane associated guanylate kinase, WW and PDZ domain containing 2	MAGI2
MARK1	microtubule affinity regulating kinase 1	MARK1
MARK2	microtubule affinity regulating kinase 2	MARK2
MCC	MCC regulator of WNT signaling pathway	MCC		MCC
MED12	mediator complex subunit 12	MED12	MED12			MED12
MESD	mesoderm development LRP chaperone	MESD			MESD	MESD
MITF	melanocyte inducing transcription factor	MITF	MITF			MITF
MYC	MYC proto-oncogene, bHLH transcription factor	MYC	MYC
MYH6	myosin heavy chain 6	MYH6	MYH6
MYOC	myocilin	MYOC
NDP	norrin cystine knot growth factor NDP	NDP	NDP
NDRG2	NDRG family member 2	NDRG2
NHERF1	NHERF family PDZ scaffold protein 1	NHERF1
NKD1	NKD inhibitor of WNT signaling pathway 1	NKD1		NKD1
NKD2	NKD inhibitor of WNT signaling pathway 2	NKD2		NKD2
NKX2-5	NK2 homeobox 5	NKX2-5	NKX2-5	NKX2-5
NLK	nemo like kinase	NLK
NPHP3	nephrocystin 3	NPHP3		NPHP3
NXN	nucleoredoxin	NXN				NXN
OTULIN	OTU deubiquitinase with linear linkage specificity	OTULIN	OTULIN
PAF1	PAF1 homolog, Paf1/RNA polymerase II complex component	PAF1
PIAS4	protein inhibitor of activated STAT 4	PIAS4
PITX2	paired like homeodomain 2	PITX2
PLCG2	phospholipase C gamma 2	PLCG2
PLPP3	phospholipid phosphatase 3	PLPP3	PLPP3
PORCN	porcupine O-acyltransferase	PORCN			PORCN
PPM1A	protein phosphatase, Mg2+/Mn2+ dependent 1A	PPM1A
PRKAA1	protein kinase AMP-activated catalytic subunit alpha 1	PRKAA1
PRKAA2	protein kinase AMP-activated catalytic subunit alpha 2	PRKAA2
PROP1	PROP paired-like homeobox 1	PROP1	PROP1
PSEN1	presenilin 1	PSEN1	PSEN1
PTEN	phosphatase and tensin homolog	PTEN	PTEN			PTEN
PTK7	protein tyrosine kinase 7 (inactive)	PTK7	PTK7
PTPRU	protein tyrosine phosphatase receptor type U	PTPRU	PTPRU
PYGO1	pygopus family PHD finger 1	PYGO1
PYGO2	pygopus family PHD finger 2	PYGO2	PYGO2
RAC1	Rac family small GTPase 1	RAC1			RAC1	RAC1
RARG	retinoic acid receptor gamma	RARG	RARG
RNF138	ring finger protein 138	RNF138
RNF146	ring finger protein 146	RNF146
RNF43	ring finger protein 43	RNF43
ROR2	receptor tyrosine kinase like orphan receptor 2	ROR2		ROR2		ROR2
RSPO1	R-spondin 1	RSPO1	RSPO1
RSPO2	R-spondin 2	RSPO2
RSPO3	R-spondin 3	RSPO3	RSPO3
RSPO4	R-spondin 4	RSPO4
RTF1	RTF1 homolog, Paf1/RNA polymerase II complex component	RTF1
RYK	receptor like tyrosine kinase	RYK
RYR2	ryanodine receptor 2	RYR2	RYR2
SDC1	syndecan 1	SDC1	SDC1
SENP2	SUMO specific peptidase 2	SENP2
SFRP1	secreted frizzled related protein 1	SFRP1	SFRP1	SFRP1
SFRP2	secreted frizzled related protein 2	SFRP2		SFRP2
SFRP4	secreted frizzled related protein 4	SFRP4		SFRP4
SFRP5	secreted frizzled related protein 5	SFRP5		SFRP5
SHH	sonic hedgehog signaling molecule	SHH	SHH	SHH	SHH
SKIC8	SKI8 subunit of superkiller complex	SKIC8
SMO	smoothened, frizzled class receptor	SMO	SMO		SMO
SNAI2	snail family transcriptional repressor 2	SNAI2	SNAI2	SNAI2
SOST	sclerostin	SOST		SOST		SOST
SOSTDC1	sclerostin domain containing 1	SOSTDC1		SOSTDC1
SOX17	SRY-box transcription factor 17	SOX17	SOX17	SOX17
SOX4	SRY-box transcription factor 4	SOX4	SOX4		SOX4
SPIN1	spindlin 1	SPIN1
STK11	serine/threonine kinase 11	STK11	STK11
STRN	striatin	STRN
TAX1BP3	Tax1 binding protein 3	TAX1BP3
TBL1X	transducin beta like 1 X-linked	TBL1X	TBL1X			TBL1X
TBL1XR1	TBL1X/Y related 1	TBL1XR1	TBL1XR1		TBL1XR1
TBXT	T-box transcription factor T	TBXT	TBXT
TCF7	transcription factor 7	TCF7	TCF7
TCF7L1	transcription factor 7 like 1	TCF7L1	TCF7L1
TCF7L2	transcription factor 7 like 2	TCF7L2	TCF7L2	TCF7L2
TGFB1I1	transforming growth factor beta 1 induced transcript 1	TGFB1I1
TLE1	TLE family member 1, transcriptional corepressor	TLE1
TLE2	TLE family member 2, transcriptional corepressor	TLE2		TLE2
TLE3	TLE family member 3, transcriptional corepressor	TLE3
TLE4	TLE family member 4, transcriptional corepressor	TLE4
TLE5	TLE family member 5, transcriptional modulator	TLE5		TLE5
TMEM198	transmembrane protein 198	TMEM198
TMEM88	transmembrane protein 88	TMEM88
TNIK	TRAF2 and NCK interacting kinase	TNIK
TNKS	tankyrase	TNKS
TNKS2	tankyrase 2	TNKS2
TRABD2A	TraB domain containing 2A	TRABD2A
TRABD2B	TraB domain containing 2B	TRABD2B
UBE2B	ubiquitin conjugating enzyme E2 B	UBE2B	UBE2B
USP34	ubiquitin specific peptidase 34	USP34
VANGL2	VANGL planar cell polarity protein 2	VANGL2
VAX2	ventral anterior homeobox 2	VAX2
VRK1	VRK serine/threonine kinase 1	VRK1			VRK1
VRK2	VRK serine/threonine kinase 2	VRK2
VRK3	VRK serine/threonine kinase 3	VRK3
WIF1	WNT inhibitory factor 1	WIF1		WIF1
WLS	Wnt ligand secretion mediator	WLS			WLS
WNT1	Wnt family member 1	WNT1	WNT1
WNT10A	Wnt family member 10A	WNT10A
WNT10B	Wnt family member 10B	WNT10B	WNT10B
WNT11	Wnt family member 11	WNT11	WNT11	WNT11
WNT16	Wnt family member 16	WNT16
WNT2	Wnt family member 2	WNT2	WNT2
WNT2B	Wnt family member 2B	WNT2B	WNT2B
WNT3	Wnt family member 3	WNT3	WNT3
WNT3A	Wnt family member 3A	WNT3A	WNT3A	WNT3A
WNT4	Wnt family member 4	WNT4	WNT4	WNT4
WNT5A	Wnt family member 5A	WNT5A	WNT5A	WNT5A		WNT5A
WNT5B	Wnt family member 5B	WNT5B		WNT5B
WNT6	Wnt family member 6	WNT6
WNT7A	Wnt family member 7A	WNT7A	WNT7A
WNT7B	Wnt family member 7B	WNT7B	WNT7B
WNT8A	Wnt family member 8A	WNT8A	WNT8A
WNT8B	Wnt family member 8B	WNT8B
WNT9A	Wnt family member 9A	WNT9A	WNT9A	WNT9A
WNT9B	Wnt family member 9B	WNT9B	WNT9B
WWOX	WW domain containing oxidoreductase	WWOX			WWOX
XIAP	X-linked inhibitor of apoptosis	XIAP
ZBED3	zinc finger BED-type containing 3	ZBED3
ZBTB33	zinc finger and BTB domain containing 33	ZBTB33
ZNRF3	zinc and ring finger 3	ZNRF3	ZNRF3	ZNRF3
ZRANB1	zinc finger RANBP2-type containing 1	ZRANB1
