# Supplementary material for: Deleterious ZNRF3 germline variants cause neurodevelopmental disorders with mirror brain phenotypes via domain-specific effects on Wnt/β-catenin signaling
Source: Am J Hum Genet. 2024 Aug 20;111(9):1994–2011. doi: 10.1016/j.ajhg.2024.07.016 (PMC11393693; doi:10.1016/j.ajhg.2024.07.016)
Supplement: Table S3. Beta-catenin physical target genes in hESC [file mmc3.xlsx]

## Sheet: Sheet1
Table S5: Summary of beta-catenin physical target genes in human embryonic stem cells
Approved_symbol	Name	GO_Biological_Process_Wnt_signaling_pathway	GO_Biological_Process_canonical_Wnt_signaling_pathway	GO_Biological_Process_negative_regulation_of_canonical_Wnt_signaling_pathway	OMIM_synopsis_Microcephaly	OMIM_synopsis_Macrocephaly
AAAS	aladin WD repeat nucleoporin				AAAS
ABCB4	ATP binding cassette subfamily B member 4
ABCC12	ATP binding cassette subfamily C member 12
ACAA2	acetyl-CoA acyltransferase 2
ACBD3	acyl-CoA binding domain containing 3
ACP6	acid phosphatase 6, lysophosphatidic
ACSL4	acyl-CoA synthetase long chain family member 4				ACSL4
ACSS3	acyl-CoA synthetase short chain family member 3
ACTN4	actinin alpha 4
ACTR3	actin related protein 3
ACVR1C	activin A receptor type 1C
ADAM12	ADAM metallopeptidase domain 12
ADAMTS17	ADAM metallopeptidase with thrombospondin type 1 motif 17
ADAMTS20	ADAM metallopeptidase with thrombospondin type 1 motif 20
ADAT2	adenosine deaminase tRNA specific 2
ADGRV1	adhesion G protein-coupled receptor V1
ADRA2C	adrenoceptor alpha 2C
ADTRP	androgen dependent TFPI regulating protein
AGBL1	AGBL carboxypeptidase 1
AIG1	androgen induced 1
AJAP1	adherens junctions associated protein 1
AKIRIN2	akirin 2
AMIGO2	adhesion molecule with Ig like domain 2
AMOTL1	angiomotin like 1	AMOTL1
ANGPT1	angiopoietin 1
ANGPTL2	angiopoietin like 2
ANKRD1	ankyrin repeat domain 1
ANLN	anillin, actin binding protein
ANOS1	anosmin 1
APBA2	amyloid beta precursor protein binding family A member 2
APCDD1	APC down-regulated 1	APCDD1
APLNR	apelin receptor
APPL2	adaptor protein, phosphotyrosine interacting with PH domain and leucine zipper 2
ARHGAP12	Rho GTPase activating protein 12
ARHGAP20	Rho GTPase activating protein 20
ARHGAP26	Rho GTPase activating protein 26
ARHGAP28	Rho GTPase activating protein 28
ARID5B	AT-rich interaction domain 5B
ARL4A	ADP ribosylation factor like GTPase 4A
ARL4C	ADP ribosylation factor like GTPase 4C
ARRDC3	arrestin domain containing 3
ASGR2	asialoglycoprotein receptor 2
ASIC2	acid sensing ion channel subunit 2
ASPSCR1	ASPSCR1 tether for SLC2A4, UBX domain containing
ASTN1	astrotactin 1
ASXL3	ASXL transcriptional regulator 3				ASXL3
ATE1	arginyltransferase 1
ATF7IP2	activating transcription factor 7 interacting protein 2
ATG7	autophagy related 7
ATL2	atlastin GTPase 2
ATP6AP1L	ATPase H+ transporting accessory protein 1 like (pseudogene)
ATP6AP2	ATPase H+ transporting accessory protein 2
AUTS2	activator of transcription and developmental regulator AUTS2				AUTS2
AVL9	AVL9 cell migration associated
AXIN2	axin 2	AXIN2		AXIN2
B4GALNT4	beta-1,4-N-acetyl-galactosaminyltransferase 4
BACH2	BTB domain and CNC homolog 2
BAMBI	BMP and activin membrane bound inhibitor
BARX1	BARX homeobox 1
BCAS1	brain enriched myelin associated protein 1
BCL6	BCL6 transcription repressor
BCL9	BCL9 transcription coactivator	BCL9	BCL9
BCOR	BCL6 corepressor				BCOR
BDH1	3-hydroxybutyrate dehydrogenase 1
BDNF	brain derived neurotrophic factor
BHLHE40	basic helix-loop-helix family member e40
BICD1	BICD cargo adaptor 1
BMP2	bone morphogenetic protein 2			BMP2
BMP4	bone morphogenetic protein 4
BMPER	BMP binding endothelial regulator
BRD7	bromodomain containing 7	BRD7
BST1	bone marrow stromal cell antigen 1
BUD13	BUD13 homolog
C11orf87	chromosome 11 open reading frame 87
C12orf50	chromosome 12 open reading frame 50
C1orf174	chromosome 1 open reading frame 174
C7orf25	chromosome 7 open reading frame 25
CA11	carbonic anhydrase 11
CABP7	calcium binding protein 7
CACNA2D1	calcium voltage-gated channel auxiliary subunit alpha2delta 1
CADM1	cell adhesion molecule 1
CAMK1G	calcium/calmodulin dependent protein kinase IG
CAPN12	calpain 12
CASP4	caspase 4
CCBE1	collagen and calcium binding EGF domains 1
CCDC150	coiled-coil domain containing 150
CCNB2	cyclin B2
CCND2	cyclin D2					CCND2
CCNI	cyclin I
CCPG1	cell cycle progression 1
CCSER2	coiled-coil serine rich protein 2
CD180	CD180 molecule
CD226	CD226 molecule
CD5	CD5 molecule
CD83	CD83 molecule
CDC14B	cell division cycle 14B
CDC42EP4	CDC42 effector protein 4
CDH11	cadherin 11
CDH2	cadherin 2			CDH2		CDH2
CDH5	cadherin 5
CDH8	cadherin 8
CDK14	cyclin dependent kinase 14	CDK14
CDK6	cyclin dependent kinase 6				CDK6
CDKAL1	CDK5 regulatory subunit associated protein 1 like 1
CDKN2AIP	CDKN2A interacting protein
CELF4	CUGBP Elav-like family member 4
CENPE	centromere protein E				CENPE
CENPX	centromere protein X
CEP112	centrosomal protein 112
CEP135	centrosomal protein 135				CEP135
CERS6	ceramide synthase 6
CETN1	centrin 1
CHD2	chromodomain helicase DNA binding protein 2
CHD9	chromodomain helicase DNA binding protein 9
CHRM2	cholinergic receptor muscarinic 2
CHRNA9	cholinergic receptor nicotinic alpha 9 subunit
CHST9	carbohydrate sulfotransferase 9
CIBAR2	CBY1 interacting BAR domain containing 2
CLCA4	chloride channel accessory 4
CLDN24	claudin 24
CLEC10A	C-type lectin domain containing 10A
CLXN	calaxin
CNGB3	cyclic nucleotide gated channel subunit beta 3
COBL	cordon-bleu WH2 repeat protein
COG6	component of oligomeric golgi complex 6				COG6
COL6A3	collagen type VI alpha 3 chain
COLEC12	collectin subfamily member 12
COMMD2	COMM domain containing 2
COPRS	coordinator of PRMT5 and differentiation stimulator
COPS8	COP9 signalosome subunit 8
COTL1	coactosin like F-actin binding protein 1
COX7A1	cytochrome c oxidase subunit 7A1
CPLX2	complexin 2
CRB2	crumbs cell polarity complex component 2
CRLF2	cytokine receptor like factor 2
CSF1R	colony stimulating factor 1 receptor					CSF1R
CSMD3	CUB and Sushi multiple domains 3
CSNK1G3	casein kinase 1 gamma 3	CSNK1G3
CSTF2T	cleavage stimulation factor subunit 2 tau variant
CTDSPL	CTD small phosphatase like
CTNNA2	catenin alpha 2				CTNNA2
CTNNB1	catenin beta 1	CTNNB1	CTNNB1		CTNNB1
CUL3	cullin 3	CUL3		CUL3	CUL3
CWC15	CWC15 spliceosome associated protein homolog
CXCL14	C-X-C motif chemokine ligand 14
CYB5A	cytochrome b5 type A
CYP24A1	cytochrome P450 family 24 subfamily A member 1
CYP4V2	cytochrome P450 family 4 subfamily V member 2
CYRIA	CYFIP related Rac1 interactor A
CYSLTR2	cysteinyl leukotriene receptor 2
CYTIP	cytohesin 1 interacting protein
DAB1	DAB adaptor protein 1
DAB2IP	DAB2 interacting protein			DAB2IP
DACH1	dachshund family transcription factor 1
DACT1	dishevelled binding antagonist of beta catenin 1	DACT1		DACT1
DBX1	developing brain homeobox 1
DCD	dermcidin
DCP2	decapping mRNA 2
DDHD1	DDHD domain containing 1
DDX18	DEAD-box helicase 18
DEF6	DEF6 guanine nucleotide exchange factor
DENND1A	DENN domain containing 1A
DENND4C	DENN domain containing 4C
DEPDC1B	DEP domain containing 1B
DEPDC7	DEP domain containing 7
DHFR	dihydrofolate reductase				DHFR
DIO2	iodothyronine deiodinase 2
DIPK1C	divergent protein kinase domain 1C
DISP1	dispatched RND transporter family member 1
DKK1	dickkopf WNT signaling pathway inhibitor 1	DKK1		DKK1
DLC1	DLC1 Rho GTPase activating protein
DLG1	discs large MAGUK scaffold protein 1
DMD	dystrophin
DMRTB1	DMRT like family B with proline rich C-terminal 1
DNAH14	dynein axonemal heavy chain 14
DNAJC15	DnaJ heat shock protein family (Hsp40) member C15
DNMT3A	DNA methyltransferase 3 alpha				DNMT3A
DPEP1	dipeptidase 1
DPH3	diphthamide biosynthesis 3
DPYD	dihydropyrimidine dehydrogenase				DPYD
DRAM1	DNA damage regulated autophagy modulator 1
DTNB	dystrobrevin beta
DTNBP1	dystrobrevin binding protein 1
DUSP11	dual specificity phosphatase 11
DYM	dymeclin				DYM
E2F6	E2F transcription factor 6
EDAR	ectodysplasin A receptor
EDEM1	ER degradation enhancing alpha-mannosidase like protein 1
EDIL3	EGF like repeats and discoidin domains 3
EDN3	endothelin 3
EDNRA	endothelin receptor type A
EEA1	early endosome antigen 1
EEPD1	endonuclease/exonuclease/phosphatase family domain containing 1
EFCAB3	EF-hand calcium binding domain 3
EFHD1	EF-hand domain family member D1
EFHD2	EF-hand domain family member D2
EGFLAM	EGF like, fibronectin type III and laminin G domains
EIF2AK1	eukaryotic translation initiation factor 2 alpha kinase 1
ELAPOR1	endosome-lysosome associated apoptosis and autophagy regulator 1
ELFN1	extracellular leucine rich repeat and fibronectin type III domain containing 1
EML6	EMAP like 6
EN1	engrailed homeobox 1				EN1
ENC1	ectodermal-neural cortex 1
ENDOU	endonuclease, poly(U) specific
ENOX1	ecto-NOX disulfide-thiol exchanger 1
ENSG00000283563	novel protein
EPHA3	EPH receptor A3
EPHA4	EPH receptor A4
EPHB1	EPH receptor B1
ERC2	ELKS/RAB6-interacting/CAST family member 2
ERCC6L2	ERCC excision repair 6 like 2				ERCC6L2
ERICH2	glutamate rich 2
ERVMER34-1	endogenous retrovirus group MER34 member 1, envelope
ETAA1	ETAA1 activator of ATR kinase
ETF1	eukaryotic translation termination factor 1
ETV1	ETS variant transcription factor 1
EXOC1	exocyst complex component 1
EXTL3	exostosin like glycosyltransferase 3				EXTL3
FABP5	fatty acid binding protein 5
FAM110B	family with sequence similarity 110 member B
FAM114A2	family with sequence similarity 114 member A2
FAM124B	family with sequence similarity 124 member B
FAM133B	family with sequence similarity 133 member B
FAM174B	family with sequence similarity 174 member B
FAM180A	family with sequence similarity 180 member A
FAM200B	family with sequence similarity 200 member B
FAM210B	family with sequence similarity 210 member B
FAM241A	family with sequence similarity 241 member A
FAM3D	FAM3 metabolism regulating signaling molecule D
FAM9B	family with sequence similarity 9 member B
FANCE	FA complementation group E				FANCE
FANCF	FA complementation group F				FANCF
FANK1	fibronectin type III and ankyrin repeat domains 1
FDX1	ferredoxin 1
FGD2	FYVE, RhoGEF and PH domain containing 2
FGD4	FYVE, RhoGEF and PH domain containing 4
FGF10	fibroblast growth factor 10
FGF18	fibroblast growth factor 18
FGF20	fibroblast growth factor 20
FGFR2	fibroblast growth factor receptor 2
FHOD3	formin homology 2 domain containing 3
FLYWCH1	FLYWCH-type zinc finger 1
FNDC3A	fibronectin type III domain containing 3A
FOXC1	forkhead box C1
FOXN3	forkhead box N3
FOXO1	forkhead box O1			FOXO1
FREM2	FRAS1 related extracellular matrix 2
FRG1	FSHD region gene 1
FZD1	frizzled class receptor 1	FZD1	FZD1	FZD1
FZD3	frizzled class receptor 3	FZD3	FZD3
GAGE1	G antigen 1
GALNT15	polypeptide N-acetylgalactosaminyltransferase 15
GAS2	growth arrest specific 2
GDNF	glial cell derived neurotrophic factor
GFOD1	Gfo/Idh/MocA-like oxidoreductase domain containing 1
GFRAL	GDNF family receptor alpha like
GGH	gamma-glutamyl hydrolase
GGNBP2	gametogenetin binding protein 2
GIGYF2	GRB10 interacting GYF protein 2
GIMAP5	GTPase, IMAP family member 5
GK	glycerol kinase
GLDC	glycine decarboxylase
GLI3	GLI family zinc finger 3			GLI3		GLI3
GMDS	GDP-mannose 4,6-dehydratase
GPR55	G protein-coupled receptor 55
GPR83	G protein-coupled receptor 83
GRB10	growth factor receptor bound protein 10
GRIA1	glutamate ionotropic receptor AMPA type subunit 1
GRIA3	glutamate ionotropic receptor AMPA type subunit 3					GRIA3
GRIN2A	glutamate ionotropic receptor NMDA type subunit 2A
GSE1	Gse1 coiled-coil protein
GSTO1	glutathione S-transferase omega 1
GTF2F2	general transcription factor IIF subunit 2
GTF3C3	general transcription factor IIIC subunit 3
GYPA	glycophorin A (MNS blood group)
GZMB	granzyme B
HAAO	3-hydroxyanthranilate 3,4-dioxygenase				HAAO
HABP2	hyaluronan binding protein 2
HABP4	hyaluronan binding protein 4
HACD1	3-hydroxyacyl-CoA dehydratase 1
HACE1	HECT domain and ankyrin repeat containing E3 ubiquitin protein ligase 1				HACE1
HAPLN1	hyaluronan and proteoglycan link protein 1
HAS2	hyaluronan synthase 2
HCN1	hyperpolarization activated cyclic nucleotide gated potassium channel 1
HCRTR2	hypocretin receptor 2
HGF	hepatocyte growth factor
HHIP	hedgehog interacting protein
HMG20A	high mobility group 20A
HMHB1	histocompatibility minor HB-1
HNRNPLL	heterogeneous nuclear ribonucleoprotein L like
HOXA1	homeobox A1
HSDL1	hydroxysteroid dehydrogenase like 1
HSPA9	heat shock protein family A (Hsp70) member 9
ICE2	interactor of little elongation complex ELL subunit 2
ICOS	inducible T cell costimulator
IFITM3	interferon induced transmembrane protein 3
IGSF11	immunoglobulin superfamily member 11
IL10	interleukin 10
IL31	interleukin 31
IL7	interleukin 7
INHBA	inhibin subunit beta A
INSC	INSC spindle orientation adaptor protein
INSIG2	insulin induced gene 2
IRF6	interferon regulatory factor 6
IRS1	insulin receptor substrate 1
ISM1	isthmin 1
ITGA9	integrin subunit alpha 9
ITGB1	integrin subunit beta 1
ITM2C	integral membrane protein 2C
ITPR1	inositol 1,4,5-trisphosphate receptor type 1
ITPR2	inositol 1,4,5-trisphosphate receptor type 2
IZUMO1R	IZUMO1 receptor, JUNO
JAG1	jagged canonical Notch ligand 1
JARID2	jumonji and AT-rich interaction domain containing 2
KAZN	kazrin, periplakin interacting protein
KBTBD2	kelch repeat and BTB domain containing 2
KCNE5	potassium voltage-gated channel subfamily E regulatory subunit 5
KCNQ5	potassium voltage-gated channel subfamily Q member 5
KCNS3	potassium voltage-gated channel modifier subfamily S member 3
KCNU1	potassium calcium-activated channel subfamily U member 1
KDM2B	lysine demethylase 2B
KDM7A	lysine demethylase 7A
KIAA1217	KIAA1217
KIAA1328	KIAA1328
KIDINS220	kinase D interacting substrate 220
KIF18A	kinesin family member 18A
KIF26B	kinesin family member 26B
KIF5B	kinesin family member 5B
KIRREL3	kirre like nephrin family adhesion molecule 3
KLHL14	kelch like family member 14
KLKB1	kallikrein B1
KREMEN1	kringle containing transmembrane protein 1	KREMEN1
KREMEN2	kringle containing transmembrane protein 2	KREMEN2		KREMEN2
KRT72	keratin 72
KRT74	keratin 74
L1TD1	LINE1 type transposase domain containing 1
L3MBTL4	L3MBTL histone methyl-lysine binding protein 4
LAMC2	laminin subunit gamma 2
LAPTM4A	lysosomal protein transmembrane 4 alpha
LBR	lamin B receptor					LBR
LCORL	ligand dependent nuclear receptor corepressor like
LDB2	LIM domain binding 2
LDHAL6B	lactate dehydrogenase A like 6B
LEP	leptin
LHX8	LIM homeobox 8
LIFR	LIF receptor subunit alpha
LINGO1	leucine rich repeat and Ig domain containing 1				LINGO1
LIPG	lipase G, endothelial type
LMAN1	lectin, mannose binding 1
LORICRIN	loricrin cornified envelope precursor protein
LPP	LIM domain containing preferred translocation partner in lipoma
LRATD2	LRAT domain containing 2
LRFN5	leucine rich repeat and fibronectin type III domain containing 5
LRIG2	leucine rich repeats and immunoglobulin like domains 2
LRMDA	leucine rich melanocyte differentiation associated
LRP12	LDL receptor related protein 12
LRP8	LDL receptor related protein 8
LRRC53	leucine rich repeat containing 53
LRTM1	leucine rich repeats and transmembrane domains 1
LYPLAL1	lysophospholipase like 1
LYSMD4	LysM domain containing 4
LYZL1	lysozyme like 1
LYZL2	lysozyme like 2
MAD1L1	mitotic arrest deficient 1 like 1
MAD2L1	mitotic arrest deficient 2 like 1
MAF	MAF bZIP transcription factor
MAGI3	membrane associated guanylate kinase, WW and PDZ domain containing 3
MAML2	mastermind like transcriptional coactivator 2
MAML3	mastermind like transcriptional coactivator 3
MAOA	monoamine oxidase A
MAP2K4	mitogen-activated protein kinase kinase 4
MAP3K7	mitogen-activated protein kinase kinase kinase 7
MAP3K8	mitogen-activated protein kinase kinase kinase 8
MAPKAPK2	MAPK activated protein kinase 2
MATN3	matrilin 3
MBL2	mannose binding lectin 2
MBOAT2	membrane bound O-acyltransferase domain containing 2
MBTPS1	membrane bound transcription factor peptidase, site 1
MC2R	melanocortin 2 receptor
MC3R	melanocortin 3 receptor
MCM3	minichromosome maintenance complex component 3
MEAK7	MTOR associated protein, eak-7 homolog
MED13	mediator complex subunit 13
MED30	mediator complex subunit 30
MEIS1	Meis homeobox 1
MGST2	microsomal glutathione S-transferase 2
MID1IP1	MID1 interacting protein 1
MINAR1	membrane integral NOTCH2 associated receptor 1
MIS18BP1	MIS18 binding protein 1
MIXL1	Mix paired-like homeobox
MLLT3	MLLT3 super elongation complex subunit			MLLT3
MLXIP	MLX interacting protein
MME	membrane metalloendopeptidase
MMP16	matrix metallopeptidase 16
MRPL37	mitochondrial ribosomal protein L37
MRPL39	mitochondrial ribosomal protein L39
MRPS30	mitochondrial ribosomal protein S30
MSR1	macrophage scavenger receptor 1
MSX1	msh homeobox 1
MSX2	msh homeobox 2
MTHFS	methenyltetrahydrofolate synthetase				MTHFS
MTMR2	myotubularin related protein 2
MTPN	myotrophin
MUCL1	mucin like 1
MYCN	MYCN proto-oncogene, bHLH transcription factor				MYCN	MYCN
MYO18B	myosin XVIIIB				MYO18B
MYO3B	myosin IIIB
MYOCD	myocardin
NAV2	neuron navigator 2
NCMAP	non-compact myelin associated protein
NCOR2	nuclear receptor corepressor 2
NEDD4	NEDD4 E3 ubiquitin protein ligase
NELL1	neural EGFL like 1
NELL2	neural EGFL like 2
NFAM1	NFAT activating protein with ITAM motif 1
NFE2L3	NFE2 like bZIP transcription factor 3
NKAIN3	sodium/potassium transporting ATPase interacting 3
NKD1	NKD inhibitor of WNT signaling pathway 1	NKD1		NKD1
NKX2-2	NK2 homeobox 2
NMNAT2	nicotinamide nucleotide adenylyltransferase 2
NNT	nicotinamide nucleotide transhydrogenase
NOL10	nucleolar protein 10
NOX3	NADPH oxidase 3
NPHP4	nephrocystin 4			NPHP4
NPSR1	neuropeptide S receptor 1
NPVF	neuropeptide VF precursor
NPY	neuropeptide Y
NR2E3	nuclear receptor subfamily 2 group E member 3
NR3C1	nuclear receptor subfamily 3 group C member 1
NRF1	nuclear respiratory factor 1
NRG3	neuregulin 3
NRP1	neuropilin 1
NRP2	neuropilin 2
NSG2	neuronal vesicle trafficking associated 2
NSMCE2	NSE2 (MMS21) homolog, SMC5-SMC6 complex SUMO ligase				NSMCE2
NSMCE3	NSE3 homolog, SMC5-SMC6 complex component
NTNG1	netrin G1
NTNG2	netrin G2				NTNG2
NUAK1	NUAK family kinase 1
NUDT4	nudix hydrolase 4
NUFIP1	nuclear FMR1 interacting protein 1
ODC1	ornithine decarboxylase 1					ODC1
OLA1	Obg like ATPase 1
OLFM3	olfactomedin 3
OMA1	OMA1 zinc metallopeptidase
OTOP1	otopetrin 1
OTOR	otoraplin
OTUD1	OTU deubiquitinase 1
PAGE1	PAGE family member 1
PAGE4	PAGE family member 4
PALS2	protein associated with LIN7 2, MAGUK p55 family member
PAM	peptidylglycine alpha-amidating monooxygenase
PAPPA2	pappalysin 2				PAPPA2
PAQR8	progestin and adipoQ receptor family member 8
PARD3B	par-3 family cell polarity regulator beta
PARP11	poly(ADP-ribose) polymerase family member 11
PATJ	PATJ crumbs cell polarity complex component
PAX1	paired box 1
PCDH18	protocadherin 18
PCDH19	protocadherin 19
PCDH7	protocadherin 7
PCGF5	polycomb group ring finger 5
PCSK2	proprotein convertase subtilisin/kexin type 2
PDCD6IP	programmed cell death 6 interacting protein				PDCD6IP
PDE4D	phosphodiesterase 4D
PDGFD	platelet derived growth factor D
PDGFRB	platelet derived growth factor receptor beta					PDGFRB
PDS5A	PDS5 cohesin associated factor A
PEX5L	peroxisomal biogenesis factor 5 like
PFN2	profilin 2
PHF2	PHD finger protein 2
PHKB	phosphorylase kinase regulatory subunit beta
PIGBOS1	PIGB opposite strand 1
PIK3R1	phosphoinositide-3-kinase regulatory subunit 1
PIM1	Pim-1 proto-oncogene, serine/threonine kinase
PIRT	phosphoinositide interacting regulator of transient receptor potential channels
PIWIL4	piwi like RNA-mediated gene silencing 4
PLAGL2	PLAG1 like zinc finger 2
PLIN2	perilipin 2
PLXNA4	plexin A4
PMP2	peripheral myelin protein 2
PODXL	podocalyxin like
POM121L12	POM121 transmembrane nucleoporin like 12
POU4F2	POU class 4 homeobox 2
PPFIA2	PTPRF interacting protein alpha 2
PPP1R2C	PPP1R2C family member C
PPP1R3C	protein phosphatase 1 regulatory subunit 3C
PPP2R3A	protein phosphatase 2 regulatory subunit B''alpha
PRDM2	PR/SET domain 2
PRDM5	PR/SET domain 5
PRICKLE1	prickle planar cell polarity protein 1			PRICKLE1
PRKX	protein kinase cAMP-dependent X-linked catalytic subunit
PRORP	protein only RNase P catalytic subunit
PRR9	proline rich 9
PRRG4	proline rich and Gla domain 4
PRTG	protogenin
PSMA6	proteasome 20S subunit alpha 6			PSMA6
PTCH1	patched 1					PTCH1
QDPR	quinoid dihydropteridine reductase				QDPR
RAB11FIP4	RAB11 family interacting protein 4
RAB6B	RAB6B, member RAS oncogene family
RAD51B	RAD51 paralog B
RALGPS1	Ral GEF with PH domain and SH3 binding motif 1
RANBP2	RAN binding protein 2
RAP1GDS1	Rap1 GTPase-GDP dissociation stimulator 1
RAPGEF3	Rap guanine nucleotide exchange factor 3
RASEF	RAS and EF-hand domain containing
RASGRF2	Ras protein specific guanine nucleotide releasing factor 2
RASL11B	RAS like family 11 member B
RBL2	RB transcriptional corepressor like 2				RBL2
RBM28	RNA binding motif protein 28
RBMS3	RNA binding motif single stranded interacting protein 3
RCAN3	RCAN family member 3
RDH14	retinol dehydrogenase 14
REG3A	regenerating family member 3 alpha
RERE	arginine-glutamic acid dipeptide repeats
RERGL	RERG like
RGS1	regulator of G protein signaling 1
RGS21	regulator of G protein signaling 21
RGS5	regulator of G protein signaling 5
RGS9	regulator of G protein signaling 9
RHOH	ras homolog family member H
RIMS1	regulating synaptic membrane exocytosis 1
RIPK2	receptor interacting serine/threonine kinase 2
RNF13	ring finger protein 13				RNF13
RNF43	ring finger protein 43	RNF43
ROCK2	Rho associated coiled-coil containing protein kinase 2
RORA	RAR related orphan receptor A
RPAP3	RNA polymerase II associated protein 3
RPLP1	ribosomal protein lateral stalk subunit P1
RPS29	ribosomal protein S29
RSPO2	R-spondin 2	RSPO2
RTTN	rotatin				RTTN
S1PR1	sphingosine-1-phosphate receptor 1
SACS	sacsin molecular chaperone
SALL1	spalt like transcription factor 1				SALL1
SARM1	sterile alpha and TIR motif containing 1
SCAND1	SCAN domain containing 1
SCARB1	scavenger receptor class B member 1
SDHAF4	succinate dehydrogenase complex assembly factor 4
SDK2	sidekick cell adhesion molecule 2
SEC14L1	SEC14 like lipid binding 1
SEMA3C	semaphorin 3C
SEPT11	septin 11
SEPT9	septin 9
SERP2	stress associated endoplasmic reticulum protein family member 2
SETX	senataxin
SEZ6L	seizure related 6 homolog like
SGCD	sarcoglycan delta
SH3BP4	SH3 domain binding protein 4
SH3GLB1	SH3 domain containing GRB2 like, endophilin B1
SHISA6	shisa family member 6
SHOX	SHOX homeobox
SKAP2	src kinase associated phosphoprotein 2
SLC15A4	solute carrier family 15 member 4
SLC16A11	solute carrier family 16 member 11
SLC24A2	solute carrier family 24 member 2
SLC25A48	solute carrier family 25 member 48
SLC30A8	solute carrier family 30 member 8
SLC35F5	solute carrier family 35 member F5
SLC37A3	solute carrier family 37 member 3
SLC44A5	solute carrier family 44 member 5
SLC45A1	solute carrier family 45 member 1
SLC46A1	solute carrier family 46 member 1
SLC5A7	solute carrier family 5 member 7
SLCO2A1	solute carrier organic anion transporter family member 2A1
SLCO6A1	solute carrier organic anion transporter family member 6A1
SLX4IP	SLX4 interacting protein
SMAD7	SMAD family member 7
SMAP1	small ArfGAP 1
SMARCA2	SWI/SNF related, matrix associated, actin dependent regulator of chromatin, subfamily a, member 2				SMARCA2
SMIM2	small integral membrane protein 2
SMIM21	small integral membrane protein 21
SMIM23	small integral membrane protein 23
SNTB1	syntrophin beta 1
SNTG1	syntrophin gamma 1
SNX10	sorting nexin 10					SNX10
SNX7	sorting nexin 7
SOX4	SRY-box transcription factor 4	SOX4	SOX4		SOX4
SOX6	SRY-box transcription factor 6
SP5	Sp5 transcription factor
SP9	Sp9 transcription factor
SPACA1	sperm acrosome associated 1
SPACA3	sperm acrosome associated 3
SPATA31D1	SPATA31 subfamily D member 1
SPATA33	spermatogenesis associated 33
SPTBN1	spectrin beta, non-erythrocytic 1
SPTLC3	serine palmitoyltransferase long chain base subunit 3
SSBP3	single stranded DNA binding protein 3
SSPN	sarcospan
ST3GAL4	ST3 beta-galactoside alpha-2,3-sialyltransferase 4
ST6GALNAC3	ST6 N-acetylgalactosaminide alpha-2,6-sialyltransferase 3
ST6GALNAC5	ST6 N-acetylgalactosaminide alpha-2,6-sialyltransferase 5
ST8SIA6	ST8 alpha-N-acetyl-neuraminide alpha-2,8-sialyltransferase 6
STK39	serine/threonine kinase 39
STMN2	stathmin 2
STOML3	stomatin like 3
STRA6	signaling receptor and transporter of retinol STRA6
STRIT1	small transmembrane regulator of ion transport 1
STX18	syntaxin 18
STXBP6	syntaxin binding protein 6
SULT1C3	sulfotransferase family 1C member 3
SUPT4H1	SPT4 homolog, DSIF elongation factor subunit
SUZ12	SUZ12 polycomb repressive complex 2 subunit					SUZ12
TAB3	TGF-beta activated kinase 1 (MAP3K7) binding protein 3
TACR3	tachykinin receptor 3
TASP1	taspase 1				TASP1
TBC1D7	TBC1 domain family member 7					TBC1D7
TBL1X	transducin beta like 1 X-linked	TBL1X	TBL1X			TBL1X
TBX3	T-box transcription factor 3
TCF20	transcription factor 20					TCF20
TCF4	transcription factor 4				TCF4
TCF7L2	transcription factor 7 like 2	TCF7L2	TCF7L2	TCF7L2
TFB1M	transcription factor B1, mitochondrial
TGIF1	TGFB induced factor homeobox 1
THBS2	thrombospondin 2
THOC3	THO complex subunit 3
TIMM9	translocase of inner mitochondrial membrane 9
TLE3	TLE family member 3, transcriptional corepressor	TLE3
TLL2	tolloid like 2
TLR5	toll like receptor 5
TM9SF3	transmembrane 9 superfamily member 3
TM9SF4	transmembrane 9 superfamily member 4
TMEM117	transmembrane protein 117
TMEM132C	transmembrane protein 132C
TMEM167A	transmembrane protein 167A
TMEM170B	transmembrane protein 170B
TMEM26	transmembrane protein 26
TMEM51	transmembrane protein 51
TNFRSF19	TNF receptor superfamily member 19
TNKS1BP1	tankyrase 1 binding protein 1
TNKS2	tankyrase 2	TNKS2
TNS3	tensin 3
TOX3	TOX high mobility group box family member 3
TPCN2	two pore segment channel 2
TPGS2	tubulin polyglutamylase complex subunit 2
TPRKB	TP53RK binding protein				TPRKB
TRAF3IP3	TRAF3 interacting protein 3
TRIB1	tribbles pseudokinase 1
TRIB2	tribbles pseudokinase 2
TRMT9B	tRNA methyltransferase 9B (putative)
TSC22D2	TSC22 domain family member 2
TSN	translin
TSPAN5	tetraspanin 5
TSSK1B	testis specific serine kinase 1B
TTC8	tetratricopeptide repeat domain 8
TTLL11	tubulin tyrosine ligase like 11
TUBB2A	tubulin beta 2A class IIa
TUBB2B	tubulin beta 2B class IIb				TUBB2B
TXNL1	thioredoxin like 1
TYW3	tRNA-yW synthesizing protein 3 homolog
UACA	uveal autoantigen with coiled-coil domains and ankyrin repeats
UBE2H	ubiquitin conjugating enzyme E2 H
UBE2K	ubiquitin conjugating enzyme E2 K
UBE2V2	ubiquitin conjugating enzyme E2 V2
UBXN2B	UBX domain protein 2B
UFM1	ubiquitin fold modifier 1				UFM1
UHRF2	ubiquitin like with PHD and ring finger domains 2
ULK4	unc-51 like kinase 4
USP13	ubiquitin specific peptidase 13
USP42	ubiquitin specific peptidase 42
UTP6	UTP6 small subunit processome component
VAPA	VAMP associated protein A
VAV3	vav guanine nucleotide exchange factor 3
VCX3B	variable charge X-linked 3B
VGLL4	vestigial like family member 4
VLDLR	very low density lipoprotein receptor
VPS37C	VPS37C subunit of ESCRT-I
VTI1A	vesicle transport through interaction with t-SNAREs 1A
WASHC3	WASH complex subunit 3
WDR27	WD repeat domain 27
WNT4	Wnt family member 4	WNT4	WNT4	WNT4
WNT5A	Wnt family member 5A	WNT5A	WNT5A	WNT5A		WNT5A
YIPF5	Yip1 domain family member 5				YIPF5
ZBTB40	zinc finger and BTB domain containing 40
ZC3H11B	zinc finger CCCH-type containing 11B
ZC3H12C	zinc finger CCCH-type containing 12C
ZFP36L1	ZFP36 ring finger protein like 1
ZFP36L2	ZFP36 ring finger protein like 2
ZFPM2	zinc finger protein, FOG family member 2
ZIC3	Zic family member 3
ZMAT5	zinc finger matrin-type 5
ZNF146	zinc finger protein 146
ZNF516	zinc finger protein 516
ZNF519	zinc finger protein 519
ZNF608	zinc finger protein 608
ZNF621	zinc finger protein 621
ZNF701	zinc finger protein 701
ZNF703	zinc finger protein 703
ZNF76	zinc finger protein 76
ZNF808	zinc finger protein 808
ZNF831	zinc finger protein 831
ZNRF3	zinc and ring finger 3	ZNRF3	ZNRF3	ZNRF3
ZPLD1	zona pellucida like domain containing 1
